# Supplementary material for: Increased Abundance of Proteins Involved in Resistance to Oxidative and Nitrosative Stress at the Last Stages of Growth and Development of Leishmania amazonensis Promastigotes Revealed by Proteome Analysis
Source: PLoS One. 2016 Oct 24;11(10):e0164344. doi: 10.1371/journal.pone.0164344 (PMC5077082; doi:10.1371/journal.pone.0164344)
Supplement: S1 Table — (TXT) [file pone.0164344.s002.txt]

S1 Table. Spot density values.
Quantitation Table
SSP	d2r1	d2r2	d2r3	d3r1	d3r2	d3r3	d5r1	d5r2	d5r3	d7r1	d7r2	d7r3
101	16287.2	14311.8	16532.4	30728.9	32524.8	9239.9	26247.3	26947.9	13465.4	19266.7	27975.9	23030.8
102	5129.9	5611.3	4934.9	2553.8	2669.6	2723.5	2038.8	3531.8	535.4	2791.7	2874.1	3050.9
401	4813.5	1880.2	2596.1	7131.7	5465.6	975.6	4888.2	6533.7	1516.4	3918.8	6586.4	5121.3
501					764.6			1226.2		1664.6	1158.5	1376.3
601	13475.4	9677.1	13067.3	26148.8	23428.6	6317.0	20471.0	27363.2	11318.7	16486.9	22311.3	18914.1
602					853.5			709.2		2257.5	1095.5	1634.6
603								1537.5	775.7		735.5	717.1
604										2227.6		2171.9
701	3201.0		2113.2		1102.5		2136.6	4488.8	2006.1
702			4523.8		2708.3	9540.8	5276.8		1163.0
703		8410.7	2299.1		3708.2				6353.2	3431.0		3345.3
801	11105.1	9020.2	11723.7	18980.9	14835.7	7237.4	12915.7	22194.7	9047.0	16005.5	15434.7	15327.1
802	1606.4	2496.6	2250.5	3712.4	2768.2	1002.4	4817.5	4221.4	1405.7	2790.0	1430.1	2057.4
803		2147.7			1574.2				6591.0	693.1	1079.8	864.4
804	1856.2			739.7	748.7						1118.4	1090.5
805		748.3					8678.6	5902.2			582.9	568.4
806	10193.9	9630.8	27723.0	9114.2	2328.3	2148.6	60139.5	14222.8	92084.7	6688.1	4585.9	5496.1
901	1404.7	1388.0	1378.2	2799.8	1830.0	503.2	3590.3	2228.7	845.4	2124.1	1702.9	1865.7
902		1643.9	847.4	1908.4		1393.1					1092.2	1064.9
903				1227.6		419.5
905	485.6	430.6	968.1			54.6	654.3	807.4	334.1	226.5	396.6	303.8
1001	8691.6	11741.5	8503.4	8323.3	6742.1	9054.7	3500.1	6064.8	2106.0	5345.8	10070.1	7515.3
1002		15264.6	15209.5	5682.3	1142.5		1952.4	14154.8			15198.0	14818.1
1003		2048.2						1167.6		1327.3	3191.9	2203.1
1004	29090.1	11855.4	35042.8	8609.2	27488.0	11688.3	21282.9	17111.4	4027.2	45673.0	42530.1	42999.1
1008		19892.6		4618.6				26042.4		13166.5		12837.4
1009	1046.1				1411.7
1010	15988.2									2317.8		2259.9
1011										1587.6		1547.9
1012										1840.1		1794.1
1013										830.2		809.5
1014										914.7		891.9
1015	1387.8			4307.3						806.4		786.3
1101	3212.9	2765.3	3105.6	1948.0	2339.3	3075.3	1093.3	1955.9		955.8	902.1	929.0
1102	9078.8	3975.5			2124.5		3996.8	9135.9		4120.0	15747.1	9685.3
1103	1597.8	2350.0	1909.7	921.0	1307.6		1421.6	1240.5			2774.7	2774.7
1104										4556.2		4442.3
1201	927.4	1259.7		1142.3		1682.6		805.7			1562.3	1523.3
1202					1555.5			12625.1		4109.0	4353.9	4125.7
1203	6764.4	8666.4		5219.0	23131.8	3672.9	5937.3	32054.2			7851.6	7655.3
1204	4472.8	7296.6	5503.1	4545.6	5058.4	5930.1	3585.8		563.1	4477.7	8633.1	6555.4
1205	16808.8	13588.8	25051.0	6916.1	14283.1	16878.1	18220.2	8742.6	22144.8	54071.8	40370.4	47221.1
1301							1436.2	2649.8			2711.7	2643.9
1302				3119.0
1401	2019.0	1782.6
1501								685.2			1078.1	1051.2
1502		1378.7			1731.5			1822.0			2052.6	2001.3
1503	1934.8	1738.8	2014.8	965.7	973.8	1065.4	498.7	1608.7	1545.0	763.2	1363.8	1063.5
1601	12579.3	12769.1	12853.0	12236.8	4261.3	10088.5	10182.9	23870.8	18236.1	17124.6	30350.4	23537.5
1602				1919.1					5485.0
1701	15698.1	13071.5	22289.0	12210.7	11975.4	19459.9	13562.4	12337.5	14036.7		11166.7	10887.6
1702	124.2	103.0		179.4	142.1	165.5				2792.1	2579.6	2902.9
1703	132386.7	71521.5	160322.4	182022.0	177814.9	240752.0		82122.1	37019.0	126844.5	180254.4	149710.8
1704	44931.3	96952.3	117200.6				65748.9		32665.5
1705	919.7			7151.0			1795.4	5519.0
1706										21606.6		21066.5
1707		68249.8						56537.2		16109.1		15706.4
1801				2417.6		2673.5		2664.0	391.2		1546.8	1508.2
1802					5642.3	1440.7		10250.0	330.3
1803			2240.3		1924.1			4197.6		997.1		972.2
1901	795.1	1947.0	1424.8	606.2		1060.3		1162.9	283.2		1592.3	1552.5
1902				2384.6	1461.4	2662.7		1379.4			2172.2	2117.9
2001	7158.9	3992.9	5921.0	2171.2	4057.4	3862.2	2864.2	2337.2	570.0	6615.3	6746.1	6680.7
2002	2084.1	1662.5			1010.1
2101						1466.6				2502.5	984.5	1699.9
2102	1699.4									1578.6		1539.2
2201	2281.5	1501.3							436.4	1216.2	1172.6	1164.6
2202										1732.3	1235.3	1483.8
2203	2622.6	4906.0	3684.2		2162.1	5311.2	4602.9		1014.0	5033.3	3490.8	4155.6
2301	10364.7	3979.6	7655.3		5082.9	5255.9	9730.6	5899.5	8039.9	7681.2	12082.3	9634.8
2302	11417.8	8398.3	11742.7		6342.5	6760.6	14129.6	13514.6	12089.0	17686.7	24706.4	20666.7
2303		1498.6	1637.1	49872.8		2041.1		3540.8			1455.9	1419.5
2304	7621.1	4518.0	6044.0		5803.6	4406.7	6133.9	2183.3		11594.4	10921.2	11342.8
2305	8633.5	4363.0	6135.7	6213.0	3246.4	2962.8	7397.3	7131.4	4153.1	10379.9	17575.5	13628.3
2306	6185.1	8780.6		31485.2	2576.9
2307			1667.0	2591.4						2608.4		2543.2
2401	6987.4	2703.9	6592.2	929.2		2024.8		1494.3	377.8	1759.8	1760.2	1760.0
2501	3605.1	6414.7	3125.6	10040.6	7145.8	3130.4	10905.9	6618.8	2891.8	3469.7	6643.6	4930.3
2502	3562.2	4821.9	28054.6	7665.0	3565.8	6251.2	5131.1	4995.9	4212.1	4786.6	6361.2	3573.9
2601	7494.0	7093.2	10464.5	4816.8	6246.8	5371.3	3579.4	7069.7	2901.2	7182.1	7791.5	7486.8
2602						2044.0				1556.2		1517.3
2701	919.0		2992.3			1639.2	20709.4	4140.6	45284.7	1447.8	1753.2	1560.5
2702		1585.5		757.5	983.9	815.2		524.6			489.9	477.7
2703	866.5	839.5	1915.0	185.5	1202.0		5917.0
2704	12872.5							6090.3	10657.4
2801		5069.9	3328.6	12492.8	12322.4	13321.6	4074.4	12791.5	5659.1	1002.7	9590.9	5296.8
2802	4922.8	1582.9	3251.1	1994.6	6028.9	6766.0	2016.6	5218.0	2936.1	2198.4	4284.7	3241.6
2803	14225.8	17521.0	10495.4	11740.3	9415.8	10235.3	9246.4	11181.3	4276.6	6508.9	9575.8	8142.4
2804		1705.1			1790.2			1862.4	557.8		526.9	513.8
2805	1591.6		2164.3	1870.7	2886.0	2153.9				693.8	1432.9	1036.8
2806						2991.6		1662.1	1039.0
2901		1132.7	1633.4	2438.6	1739.6	2870.5		741.8	837.3	991.8	2054.3	1485.0
2902	589.5	1780.4	1328.0	2686.0	1237.0	2763.7	455.6		625.6		1016.5	991.1
3001	2986.3	24715.0	19426.1	1624.6	2015.8	2545.2	2008.4	2684.0	350.6		6452.4	6452.4
3002	1966.9		1226.1		1397.3
3101							11957.6	1752.4	9458.3		2047.3	1996.1
3102	6568.9	6616.2	7844.6	2053.5	7395.0	5570.6	2986.0	3413.0	1222.1		5692.4	5692.4
3103	2237.8	2290.8			2831.3		815.5	999.8	658.9	7168.7	2477.9	4702.7
3104							5458.6		5698.4
3201	137.2	141.0					3966.9	1128.0	2449.4	4984.5	3647.0	3425.8
3202	2923.5	2012.4						969.5			2366.4	2307.3
3301	2141.5	1687.9	1655.9		4153.8	2045.1	874.8	670.2	520.0	1024.0	1472.2	1248.1
3302	804.3						755.1	913.2			1058.6	1032.2
3303					1404.4					344.2		335.6
3401	4444.1	3040.0	4108.1	7932.3	2597.5	4844.9	3601.2	1497.4	376.0	4204.3	5056.0	4514.5
3402	3003.2	3015.0	2093.2		5452.5	2839.2	3078.3	2100.3	823.3	3666.5	3269.9	3381.5
3501	152.3	201.6	194.8	131.7		220.9				4734.1	4337.3	4127.7
3502	5571.1	3426.9	3322.5	981.3	8155.7	1741.4		438.8		1944.8	1662.3	1758.5
3503	2421.4	1137.0	2139.0	1085.5		956.0	13262.7	1303.9		1394.9	1334.8	1330.8
3504	469.6	1129.2			2520.3	1154.3	14847.4	435.7			611.3	596.0
3505	419.8	617.2	187.6		417.4	458.5					182.7	182.7
3601	6370.3	5865.6	5260.6	12339.4	2764.3	7896.5	1985.1	3647.2		2743.0	2894.3	2893.7
3602				1389.5	4238.1	1653.4
3701	2585.9	1825.5	2851.7	287.4		2557.0				1626.3	978.3	1202.3
3702		1382.9	1584.5	1572.2	2251.4	2471.2	586.1	303.4			1039.0	1013.1
3703	4653.7	2778.5		532.9	17581.4	1356.7		692.0	693.8		4215.0	4109.7
3704	3936.5	4978.2	4992.1	3277.2	1962.2	3699.2		975.6		2249.9	2279.2	2264.6
3705					2480.9		1198.7	2860.0	2583.3		868.7	868.7
3706										3526.4		3438.3
3707					3091.9					3128.4		3050.2
3708					15140.7				1997.7	582.8		568.3
3801	13809.4	19389.0	19470.3	14575.4	11465.5	19074.7	11319.9	4901.5	6995.6	14637.5	21317.6	17977.6
3802	1352.0	1216.9	2600.9	3160.4	1569.0	6101.4	1017.8	1770.8	2788.8		2042.5	2042.5
3803	9187.8	10701.3	13582.6		3216.5	8727.9		3583.9		8505.8	6415.3	7440.6
3901		974.5		1290.5	2037.1	2027.9			1661.7	1750.8	1232.2	1491.5
4001	6298.5	6879.1	6299.0		5947.9	7375.3	3955.3	8130.3	1725.5	11932.0	11311.7	11093.9
4002	2440.7	2089.9	1432.1		1429.1	1467.6	683.1	1131.9		1470.5		1570.5
4101	1005.8	1156.6						718.8		711.7	595.6	637.4
4102	684.8	1017.2				1287.7	27312.8	2491.8	24835.3	582.4	1194.4	866.2
4103	1392.5	1268.0		1979.0						1183.3	1190.3	1157.2
4201	4053.2	7727.4	7422.3	1703.2	4478.6	6163.2	4627.8	5823.4	2070.4	3239.3	6311.9	4656.2
4202										799.6		779.6
4301	1123.3									3258.5	405.7	1786.3
4302		1423.8						938.9			1868.6	1821.9
4303										2004.1		1954.0
4304										763.4		744.3
4401		428.1				975.0	1105.1	1586.5	681.9		1397.6	1377.6
4402						787.3				2974.4	1036.1	1955.2
4403	1407.6	1683.6	1156.2	720.9	714.1	1076.3	740.2	1424.6	221.8	526.3	1390.4	958.4
4501	3829.9	3907.8	3909.0	5386.7	2164.5	2955.0	31116.7	5216.0	106999.1	566.5	3797.7	2127.6
4502	2325.8	1384.0	1883.6	1262.4	2319.2	2697.8	2882.4	6230.3	1859.9	4738.2	4566.3	4536.0
4503		1478.7		574.0			666.8	2745.5		1104.6	3194.9	2096.1
4504	1715.5	1963.3	2046.0	2503.3			20449.1	8614.4		2142.8	4090.5	3038.8
4505	1211.7					486.8
4506							20863.7	2470.2	9932.5	2715.2		2647.3
4601	2690.3	5902.3	6453.4	4277.1	4542.7	5393.2	4827.1	3853.0	17199.1	3255.2	4201.5	3728.4
4602	1852.6	3666.4	5720.7	6392.5		4704.2		2451.8			3157.5	3078.6
4603	696.1			3364.5							363.2	354.1
4604										4132.7		4029.4
4701		705.0				1434.3	655.7	1444.2		13598.4	1417.9	7320.5
4702		5515.0	6179.6		9160.5		4616.7	2637.3
4703				783.8						18259.5		17803.0
4704				1652.7						7807.1		7611.9
4705							545.2	671.7	654.6	457.5	863.4	644.0
4801	4656.5	5356.3	5215.6	9642.7	4324.9	5417.7	8165.9	7698.6	9355.2	7597.6	7048.9	7028.9
4802	5843.9	15440.9	18369.3	11950.9	4136.0	9578.6	18997.4	20670.4	27507.1	16494.1	7132.0	11517.8
4803	2552.6	1627.4	1539.5	2688.1	2509.8	6534.1	8596.9	5316.7	99932.6	2383.9	5629.5	4006.7
4901				1043.6	489.1	821.6
4902				980.1		1681.3
5001										1161.9	1091.0	1126.5
5002	1986.7	2567.3	1525.2	1274.9		1157.2
5003							4881.3		2262.5
5101							33313.1	4307.3	34363.9		1184.6	1155.0
5102	1724.0	1264.9		1153.2	1704.3	1312.9		1126.5	3797.1	800.2	1136.0	943.9
5103				1394.8	1794.1	2014.7	820.0
5104							1762.8		2523.9
5105								749.6		581.1		566.6
5201	3506.0	1786.0		509.0	1358.8	2327.2	1388.0	3050.8		2727.4	1537.8	2079.3
5202	2683.3	2831.0	1264.1	1616.6	2974.0	2152.9	1254.4	2548.4	270.2	2194.3	1537.7	1819.4
5203				3751.1			1126.7				1701.5	1659.0
5204	2123.2	3233.3			3388.8	4029.5		3970.8	497.0	2077.6	2439.4	2202.1
5205							1066.4		610.9
5301	1074.5	827.3		691.6	1012.1	722.1	743.2	1483.1	493.2	1454.5	1545.0	1462.3
5302	8714.7	6528.2	6907.7	3670.6	3667.7	3942.7	2002.4	2929.6	960.8	1963.8	1789.7	1876.8
5401	1259.3	881.1		1227.9	1724.3	1836.3	813.8	1717.4		1541.7	945.2	1212.4
5501	4142.5	3929.7	4286.8		3466.9	3621.9	1218.1	2683.4	820.9	1871.6	2588.9	2230.3
5502	1047.7	764.7	1024.1		930.0	517.2	525.0	416.1	647.0		594.6	594.6
5503	2104.9	2277.5		6734.6	5797.0	2896.8	5559.4	2164.7	9692.8		2434.4	2434.4
5504	129.3	201.3	104.2	155.4	317.5			224.1		2065.9	2256.9	2159.9
5506	5665.8	2998.8	5737.6	4414.2	5317.7	4327.6	972.1	3520.0	1387.8	2119.7	7689.1	4904.4
5601	1604.1			3179.8				1156.2			485.9	473.8
5602		1583.1		706.3		1052.8	3154.6	1143.2	3698.3		1318.1	1285.2
5701	1789.7	3854.5	1352.8		3946.3	3582.2	2185.7	2724.9	3170.4	1735.5	4006.6	2799.3
5702	1890.5	3008.5	2294.7	2435.1	3642.9	3681.5	754.8	2416.1	2570.2	1188.5	1143.1	1165.8
5703				628.2	466.9
5705	1315.5	767.8	1234.7					1118.4	1080.4	465.7	499.5	470.6
5801			780.5	4142.9	1236.3	2783.6		1095.0	2024.6		865.5	865.5
5802						1070.6			391.2		640.4	624.4
5803		514.0		1162.8	1639.7	601.4	638.7	1372.8	394.1	508.5	1047.6	728.1
5804	2462.0	2131.5	2393.0	3979.4	4306.1	3980.0	647.8	1514.5	740.5	868.4	1053.6	961.0
5805				352.4		787.2					321.8	313.8
5806	713.7		1582.9	1600.9	2084.8	1366.0		5135.9	19507.4		493.8	481.5
5807	2516.8	5253.4			1904.6	1620.5	17091.3	5260.4		2612.2		2546.9
5901		836.3		1747.7	1564.6	2572.2
5902		1760.4		1238.2	2135.8	1477.9
5903		654.1		531.4		573.0
5904											507.1	494.4
6001							3062.1		1683.8
6101	950.3						2145.6	1166.9		767.4	1025.1	873.9
6102	15582.6	19803.2	17326.4	9939.8	9860.9	10905.5	11833.1	18716.0	5168.7	12428.1	15833.4	14130.8
6103							3578.8		6443.5
6104										1275.2		1243.3
6201	1256.1	1692.7	1639.3	1146.2	1377.0	1237.8	768.2	1833.3	314.5	1229.0	967.6	1070.9
6202		2294.7		1055.9			1060.9	1797.7	635.7	715.8	801.2	739.6
6203		814.3	2074.9	741.0	860.0	825.1
6204				530.6	608.6	825.3	2599.5	624.9	2788.8	828.3		807.6
6205				2429.2		1526.3	1730.5	2738.5			1873.9	1827.1
6301	5079.4	6931.3	2768.5	768.8	593.6	664.6		927.3		546.8	602.3	560.3
6302								960.6			453.6	442.3
6303	2299.8	3552.9	2817.9	2788.9	3352.6	3291.6	2772.2	4822.4	1345.5	3728.9	3531.6	3539.6
6304		627.4		356.8	498.6	520.9		832.5	194.2	629.2	489.4	545.3
6305	1762.0	687.0					1099.0	2747.5			1338.1	1304.7
6401	1792.8	6176.6	3130.0	2495.9	3511.7	5009.2	2869.8	6772.5	1047.2	4511.2	1088.9	2730.1
6402	4717.2	5407.4	5218.3	4514.2	4501.7	5440.4	1951.9	5351.3	1242.0	3051.8	5645.7	4348.8
6403	1889.3	1438.6	962.8	870.6	1005.8	890.0				1107.0		1107.0
6404				1275.8				834.7	345.9
6501	827.7						480.5				490.8	478.6
6502	460.9		4798.6	844.5		606.1		778.8		604.9	656.5	615.0
6601	566.8	729.0						712.9		611.3		596.0
6602				552.3				559.9	244.3
6701	594.8	384.9	799.9		1334.8	1019.9					558.4	558.4
6702	3513.5	3360.9	4566.8	4148.8	3910.7	4066.2	1662.2	2772.4	744.2	2601.1	2761.3	2651.2
6703	185.1	435.2	443.4	1337.9	1449.9	757.1	747.3	513.3	192.8		965.0	965.0
6704	5155.5	5473.5	5225.0	4807.6	5988.0	6042.9	2431.7	5426.3	1760.1	3060.5	2960.8	3060.7
6705	2754.3	3500.3	3152.6	3513.9	2956.4	2130.6	1745.3	2263.2	1309.5	1548.3	1322.5	1322.5
6706										804.4		784.3
6801	4416.7	2791.3	2930.6	2363.7	3943.8	3683.9	1497.5	575.6		1280.8	2250.8	1765.8
6802											769.8	750.6
6803							1538.1	233.9	3017.3
6804							714.8		783.5
6805							464.0		714.9
6806	410.4	348.6	614.5				2663.2	555.1	3968.9
6807	335.9		682.2				2741.6		5315.5		102.2	99.7
6901		237.7						605.7
6902	338.3	261.7	521.1	389.6	412.9	387.1	2578.1	605.4	4845.6	440.6		429.6
6903											260.4	253.9
7001	1122.2	976.2			698.5	769.0				770.5	763.6	747.9
7002	1617.3	1036.5	900.0	1203.1	1334.6	1623.5	1087.0	1235.4	713.9		1372.6	1338.3
7003	7798.9	5470.7	6984.8	5286.0	5728.8	4879.4	1955.5	3224.0	1189.0	5781.2	3709.6	4545.4
7004	1734.1			3239.7	3240.8	2635.9	2551.6	3034.7	870.6	1035.8	3975.4	2505.6
7005								661.4			785.9	766.3
7006	1142.2	1101.8								1059.9		1033.4
7101	2584.1	1887.9	929.0	1785.4	2084.6	1231.2	1503.1	2847.7	698.5	2201.2	2575.7	2328.8
7201				369.1						415.7		405.3
7301											1162.4	1133.4
7302	2226.8			890.1	617.7		3091.9	3066.1	1628.2	1190.0	2361.4	1731.3
7401		805.9						3230.8			653.1	636.8
7402	466.0	266.7	349.8	327.1	323.6			659.0			435.2	424.3
7403									265.8		422.2	411.7
7404											416.1	405.7
7502	1460.3	1608.1	1372.5	3372.3	3183.3	2730.3	1719.1	4316.6	1012.2	1632.6	2583.5	2055.4
7503	2979.2	1491.1	2320.4	3672.5	5342.0	2881.1	1024.1	2583.0	815.1	1720.1	2583.8	2152.0
7504	2561.4	4073.2
7505	759.6					951.5				773.9		754.6
7601	1483.6			844.2	1530.0	1744.7			400.2		549.0	535.3
7602	1616.9	1027.1	956.8	1825.5	1451.8	1531.3	733.6	1340.8	622.2	606.7	773.8	690.3
7603				1261.7	1539.1	1665.8		2180.3	390.0		546.4	536.4
7604	1397.7				2183.0	1174.5	772.7	635.6	518.1	723.2	736.5	729.9
7605	2156.6	1214.0	1271.2	2895.3	2788.8	2487.6	1212.5	1154.3	851.0	1126.8	1425.3	1276.1
7701	2505.8	2280.8	2759.0	1588.1	3332.6	2792.2	683.8	1654.3	667.7	1390.7	1750.5	1570.6
7702		286.2		1297.3	969.0	599.6		1034.3	204.1		744.9	744.9
7703	1458.7	1378.7	1358.8	734.1	664.0	704.3		538.4	144.7	911.4	775.4	843.4
7704				880.3		609.9		581.1
7705	850.9			587.1	1273.4	2308.3			405.2
7706		668.1	722.7								520.9	507.9
7707					877.0						351.7	342.9
7708					472.9	821.2					320.9	312.9
7709			139.4		836.8						294.7	287.4
7801	404.8	421.5	670.1	689.0	728.3	1314.4			214.6		550.3	550.3
7802	2173.3	1753.9	1967.9	1220.7	1663.4	1322.0		588.1	569.3	713.0	1172.1	919.1
7803							1485.5		1954.2
7901					376.9
8001	8530.5	3618.8	4675.8	3908.8	1554.1	1946.5	4124.2	3206.3	695.9	5181.7	3758.9	4420.3
8002	10442.5	8933.4	12846.8	5233.8	7047.0	6702.8	3366.0	5969.7	1271.5	9519.5	6438.9	7779.7
8003	2535.0	2123.4	1708.1	1038.2	1122.2	1069.3	875.3	1462.1		3044.8	2433.1	2739.0
8004	2281.4		1107.2		536.7	786.8				667.8		651.1
8005				816.4	1382.3	1183.6
8006				1599.7		2970.0		370.6
8007							394.4			782.5		763.0
8101	3381.4	2232.9	3202.3	1202.5	1334.9	1365.3	1582.5	1841.6	342.1	2487.8	2530.0	2508.9
8102	1770.5	1310.2	1314.5		2472.7	2275.9		865.5	407.7	1174.4	1192.8	1183.6
8103	1255.9	1684.0	1062.2	1070.2	986.4	1166.9	923.1	425.2	420.4	1312.4	593.6	1125.0
8201										413.4	704.6	559.0
8202					613.4						507.2	494.5
8203	2124.8	2518.3	1035.4	3809.1	2317.3	2050.1	895.8	945.8		1524.2	957.0	1547.5
8204				1284.5			570.3	749.4
8205	911.9							627.0		822.7		802.2
8301	971.4	1006.1	959.3	686.1	1162.1	1310.7	544.7	1047.1	297.5	839.1	1404.1	1093.6
8302	1816.6	1842.5	2255.3		3756.1	3545.1		1817.3		1975.7	1114.3	1506.4
8303		1467.7		2865.8							1132.9	1104.6
8401	1624.1	1027.5		2177.8	2201.0	3021.8		796.0		1025.1	1743.8	1349.9
8402	1194.4				1245.0						630.6	614.9
8403	7695.4	2273.4	2075.2	9766.4	8129.8	19753.7	1068.8	5363.9	1936.0	5280.7	5325.5	5303.1
8501	3173.5	1969.7	2188.2	1488.8	1694.2	3746.4		1129.3	608.2	780.2	830.6	805.4
8501	3173.5	1969.7	2188.2	1488.8	1694.2	3746.4		1129.3	608.2	780.2	830.6	785.3
8502	1248.0			2082.7	1942.5	2565.2	698.5	879.7			1182.3	1152.8
8601	712.9	811.4	769.1	611.9	1117.6	2768.9		786.1	1521.3	687.0	595.0	631.0
8602				643.0	1989.0	3895.6				510.7	1018.5	745.5
8603					1484.5				566.9		916.2	893.3
8604				8022.4	2942.9	1974.3
8701	1864.3	2572.1	1538.2	2473.9	2311.8	2631.3	1533.4	1899.8	1484.9	3394.8	3639.0	3516.9
8702					1285.4	1685.5					513.0	500.2
8703	715.7			6068.2	1993.5	4911.9		448.9			861.6	861.6
8704				9980.3	2282.6	4793.3					680.0	663.0
8705		578.7										0.0
8706				553.5	813.2	890.9
8707											353.3	344.5
8801					481.1	619.3
8802										258.2		251.8
9001	9613.6	1048.0		7497.4	2132.3		5097.9	3069.4	1337.6	3068.3	4023.2	3457.2
9002	1399.6	1538.0	1363.9	1753.2						1396.2		1361.3
9003	4655.7	1248.3		2020.0	2325.0
9005				1586.5	1177.6
9006					1066.5		2013.8		495.3	1906.8		1859.2
9007										1112.8		1085.0
9101										1657.9		1616.5
9102										1119.2		1091.2
9201	7273.5	2582.0	2560.3	8503.0	2412.4	12389.6	2192.8	2712.6	1273.7	2197.9	1948.4	2073.2
9202				2173.0	856.8			695.8		1198.8	591.9	873.0
9203	5139.8	1093.8		2505.9	2920.4	4064.5	727.4	2449.6	1528.7	2086.0	2882.3	2422.1
9204	3655.6			3856.3	2777.2	3043.1	4312.8		1031.1	3084.3	2079.2	2517.3
9205					515.3			1270.3		1990.1		1940.4
9301	4133.2	1174.0	1347.7	5843.3	2379.8	4273.8	1175.7	2721.8	1075.5	3051.9	2990.2	3021.1
9302	4110.1				2874.7	4959.4	5515.9	4567.2	2308.6	1557.6	4776.0	3087.7
9303					6475.3				2820.3	3216.9		3136.5
9304										2950.0		2876.3
9401	7210.8	3164.7	2411.2	6932.4	8479.1	10255.5	1269.4	8086.0	4556.9	4055.0	2424.4	3249.7
9402							4570.5				5077.4	4950.5
9501	1455.5			8124.6			1948.1	1983.7	947.2	1311.3	909.9	1082.9
9502	3405.1	799.6		3746.9	4540.7	3616.3				980.5	1507.6	1213.0
9503	3240.1	2478.0	4821.8		2139.0			7011.4		5490.6		5353.4
9601	15041.2	4030.7	3176.4	17929.7	20003.4	32059.1	12643.7	11596.9	14722.3	5217.0	12605.8	8688.6
9602	30212.3	27302.6	42945.1		19962.8			34154.7		21706.7	11204.5	16044.2
9603											1278.8	1246.9
9604			14535.6	4758.0		12792.0				5554.4		5415.6
9701	4297.5	1842.3	1766.4	5311.9	3951.2	4553.3	735.7	2111.9	863.1	1678.8	2063.4	1824.3
9702	8966.6	8670.0	12374.4		2943.9			9307.5		5812.2	4873.4	5209.3
9801	3407.3	786.6		5808.9	3710.2	5226.0	1097.6	1227.5	1040.2	1001.9	2111.4	1517.8
9802					3345.0			1533.1			2403.9	2343.8
